# Supplementary material for: Handling stress may confound murine gut microbiota studies
Source: PeerJ. 2017 Jan 11;5:e2876. doi: 10.7717/peerj.2876 (PMC5234434; doi:10.7717/peerj.2876)
Supplement: Data S1 [file peerj-05-2876-s001.xlsx]

## Sheet: Firmicutes data
	Plate 1			with outlier	w/o outlier			Plate 2
M1	A1	32.0714	31.4115	5.62701	5.68385		F4_DAM	A1	31.8043	31.4322	6.45874
	A2	30.7057						A2	31.6519
	A3	31.4574						A3	30.8405
M2	A4	33.2452	33.1899	4.97184	5.13432		F5_DAM	A4	32.6118	32.775	6.09845
	A5	33.1346						A5	32.9383
	A6							A6	Undetermined
M3	A7	33.7202	33.4275	4.88432	5.06091		F5_7	A7	36.586	37.9818	4.70149
	A8	33.2322						A8	38.0072
	A9	33.33						A9	39.3522
M4	A10	32.4274	32.3148	5.29423	5.40473		F5_14	A10	34.1663	33.5926	5.87911
	A11	32.1543						A11	33.3807
	A12	32.3627						A12	33.2308
RF1_14	B1	25.0624	24.7356	8.08641	7.7467		F5_21_1	B1	33.865	33.7236	5.84395
	B2	24.337						B2	33.4201
	B3	24.8074						B3	33.8858
RF2_14	B4	23.98	23.9058	8.39209	8.00309		F5_21_2	B4	33.0299	33.7506	5.83673
	B5	23.8317						B5	33.8663
	B6							B6	34.3555
RF3_14	B7	26.7043	25.8489	7.67627	7.4027		F1_DAM	B7		33.7233	5.84403
	B8	25.9735						B8	33.4531
	B9	24.8689						B9	33.9936
RF7_20	B10	25.7037	25.688	7.73556	7.45242		F2_DAM	B10	31.9285	32.7227	6.1125
	B11							B11	31.9271
	B12	25.6722						B12	34.3125
F1_7	C1	41.8903	41.7165	1.83064	2.4996		F3_DAM	C1	32.8329	32.9097	6.06232
	C2	43.974						C2	32.3658
	C3	39.2852						C3	33.5306
F1_14	C4	30.7999	30.9459	5.79852	5.82771		F2_7	C4	34.9735	34.8851	5.53232
	C5	30.2805						C5
	C6	31.7574						C6	34.7968
F1_21_1	C7	33.7359	33.1264	4.99525	5.15395		F2_14	C7	32.8809	32.8958	6.06606
	C8	32.9111						C8	33.1013
	C9	32.7321						C9	32.7052
F1_21_2	C10	31.4824	31.5019	5.59371	5.65592		F2_21_1	C10	31.8088	32.058	6.29084
	C11	31.5436						C11	32.1696
	C12	31.4796						C12	32.1956
F1_21_3	D1	31.377	32.8832	5.08482	5.22908		F2_21_2	D1	33.5886	33.38	5.93614
	D2	32.7366						D2	32.5733
	D3	34.536						D3	33.9781
F1_21_4	D4	34.0821	33.6667	4.79618	4.98698		F2_21_3	D4	31.8399	32.0294	6.29852
	D5	34.5576						D5	32.5864
	D6	32.3605						D6	31.6618
F4_7	D7	Undetermined					F2_21_4	D7	33.1395	33.4267	5.92362
	D8	Undetermined						D8	33.6924
	D9	Undetermined						D9	33.4482
F4_14	D10	33.0303	33.1546	4.98483	5.14522		RF9_20	D10	27.9595	28.0578	7.3641
	D11	33.2401						D11	28.4554
	D12	33.1935						D12	27.7584
F4_21_1	E1	30.6442	31.7054	5.51874	5.59304		RF10_20	E1		26.1033	7.88848
	E2	32.6917						E2	26.0113
	E3	31.7801						E3	26.1954
F4_21_2	E4	31.6284	31.6727	5.53076	5.60313		RF3_14	E4	25.7141	25.807	7.96798
	E5	32.196						E5	25.6977
	E6	31.1938						E6	26.0093
F4_21_3	E7	30.5729	30.2302	6.06221	6.04888		R_M1_DAM	E7	28.5126	28.4499	7.25888
	E8	29.8521						E8	28.4964
	E9	30.2655						E9	28.3408
F4_21_4	E10	29.8818	30.1501	6.09172	6.07363		R_M2_DAM	E10	27.5009	27.5373	7.50374
	E11	30.5907						E11	27.4982
	E12	29.9777						E12	27.6129
10^8	F1	24.8828	25.2279	7.90504	7.59457			F1	25.8301	26.205
	F2	24.5425						F2	26.4308
	F3	26.2584						F3	26.3541
10^7	F4	26.1265	26.9821	7.25881	7.05255			F4	29.8785	29.4266
	F5	26.9527						F5	29.2485
	F6	27.867						F6	29.1529
10^6	F7	29.9836	30.5367	5.94928	5.95416			F7	32.5289	32.4242
	F8	30.886						F8	32.4757
	F9	30.7404						F9	32.268
10^5	F10	34.1231	33.8556	4.72661	4.92863			F10	36.2753	36.4997
	F11	33.4588						F11	36.1233
	F12	33.9848						F12	37.1004
10^4	G1	37.42	36.629	3.70487	4.07163			G1	42.3844	41.1404
	G2	36.6375						G2	41.1839
	G3	35.8295						G3	39.8529
10^3	G4	35.7134	37.278	3.46578	3.87109			G4	Undetermined	#DIV/0!
	G5	36.8957						G5	Undetermined
	G6	39.2249						G6	Undetermined
Blank	G7	Undetermined						G7	Undetermined
Blank	G8	Undetermined						G8	Undetermined

## Sheet: Firmicutes standard curve
Ct	Cell number										Ct	Cell number
37.278	3										41.1404	4
36.629	4										36.4997	5
33.8556	5										32.4242	6
30.5367	6										29.4266	7
26.9821	7										26.205	8
25.2279	8
Ct	Cell number
36.629	4
33.8556	5
30.5367	6
26.9821	7

## Sheet: Bifidobacteria data
	Plate 1			with outlier	w/o outlier			Plate 2
M1	A1	23.9055	23.817	3.90605	3.9536		F4_DAM	A1	36.2461	35.7244	-0.786673	-0.439605
	A2	23.8271						A2	35.4794
	A3	23.7185						A3	35.4477
M2	A4	40.7514	39.3522	-1.20967	-0.801699		F5_DAM	A4	36.3349	35.4633	-0.702976	-0.36134
	A5	37.9802						A5	34.3439
	A6	39.3249						A6	35.711
M3	A7	32.9091	32.911	0.911415	1.16995		F5_7	A7	Undetermined
	A8	32.9016						A8	Undetermined
	A9	32.9222						A9	Undetermined
M4	A10	22.4267	22.2397	4.42548	4.43644		F5_14	A10	30.1245	30.1068	1.01376	1.24398
	A11	22.3498						A11	30.0971
	A12	21.9425						A12	30.0988
RF1_14	B1	22.3978	22.6067	4.30461	4.32409		F5_21_1	B1	40.402	39.7798	-2.08641	-1.655
	B2	22.9359						B2	42.1107
	B3	22.4864						B3	36.8266
RF2_14	B4	24.763	24.7594	3.59574	3.66516		F5_21_2	B4	37.9501	38.621	-1.71504	-1.30772
	B5	24.5736						B5	38.8729
	B6	24.9416						B6	39.04
RF3_14	B7	22.7682	22.7794	4.24775	4.27123		F1_DAM	B7	32.3758	33.3656	-0.0306905	0.267315
	B8	22.8632						B8	34.7985
	B9	22.7068						B9	32.9226
RF7_20	B10	23.8662	24.0112	3.84213	3.89418		F2_DAM	B10	35.6623	35.1118	-0.590322	-0.255998
	B11	23.9642						B11	34.5367
	B12	24.2031						B12	35.1363
F1_7	C1	37.4853	36.7293	-0.345954	0.0011655		F3_DAM	C1	40.668	39.4169	-1.97011	-1.54624
	C2	36.0487						C2	39.3471
	C3	36.6538						C3	38.2355
F1_14	C4	36.8248	36.3974	-0.236652	0.102767		F2_7	C4	36.8731	36.0962	-0.905828	-0.551027
	C5	36.1005						C5	Undetermined
	C6	36.2668						C6	35.3193
F1_21_1	C7	37.8098	38.6381	-0.974527	-0.583123		F2_14	C7	33.9166	33.6521	-0.12249	0.181473
	C8	39.4341						C8	33.7969
	C9	38.6704						C9	33.2427
F1_21_2	C10	37.8736	38.0811	-0.791122	-0.41264		F2_21_1	C10	37.8154	37.6554	-1.40555	-1.01832
	C11	38.5783						C11	37.5786
	C12	37.7915						C12	37.5722
F1_21_3	D1	39.2021	38.2999	-0.86317	-0.479611		F2_21_2	D1	36.8145	37.4151	-1.32853	-0.946293
	D2	37.3416						D2	37.5855
	D3	38.3561						D3	37.8451
F1_21_4	D4	36.3827	36.9271	-0.4111	-0.0593907		F2_21_3	D4	25.6408	25.5071	2.48798	2.62252
	D5	37.784						D5	25.5166
	D6	36.6146						D6	25.3639
F4_7	D7	38.0882	37.7955	-0.697059	-0.325203		F2_21_4	D7	36.2255	35.325	-0.658671	-0.31991
	D8	37.9371						D8	34.3066
	D9	37.3611						D9	35.443
F4_14	D10	39.6976	40.3336	-1.53286	-1.10212		RF9_20	D10	31.7894	31.6575	0.516776	0.779252
	D11	Undetermined						D11	31.8617
	D12	40.9696						D12	31.3213
F4_21_1	E1	36.4299	38.1125	-0.801436	-0.422227		RF10_20	E1	20.3579	20.4849	4.0976	4.12769
	E2	37.7856						E2	20.5231
	E3	40.122						E3	20.5736
F4_21_2	E4	37.3769	37.5875	-0.628555	-0.261525		RF3_14	E4	20.8626	20.7246	4.02075	4.05583
	E5	38.3301						E5	20.7211
	E6	37.0554						E6	20.5902
F4_21_3	E7	37.3391	37.6776	-0.658231	-0.289111		R_M1_DAM	E7	24.6511	24.6407	2.76566	2.88219
	E8	37.4271						E8	24.5532
	E9	38.2667						E9	24.7178
F4_21_4	E10	36.1771	36.1853	-0.166822	0.167677		R_M2_DAM	E10	23.9156	23.966	2.9819	3.0844
	E11	35.852						E11	23.9747
	E12	36.5268						E12	24.0077
10^6	F1	16.7689	16.8558					F1	14.2218	14.1174
	F2	16.8761						F2	13.9722
	F3	16.9225						F3	14.1581
10^5	F4	20.4032	20.2935					F4	17.5623	17.5861
	F5	20.2099						F5	17.4225
	F6	20.2674						F6	17.7735
10^4	F7	24.8721	24.1677					F7	20.9001	20.8874
	F8	23.8734						F8	20.8663
	F9	23.7574						F9	20.8959
10^3	F10	27.3291	27.0316					F10	24.3987	24.4093
	F11	26.9601						F11	24.468
	F12	26.8055						F12	24.3611
10^2	G1	30.4013	30.4342					G1	27.9535	27.9536
	G2	30.563						G2	28.0407
	G3	30.3385						G3	27.8667
10^1	G4	32.8978	32.9866					G4	30.7397	30.504
	G5	33.2687						G5	30.5886
	G6	32.7934						G6	30.1838
10^0	G7	34.4007	34.2105					G7	31.6805	31.9272
	G8	34.5446						G8	32.2623
	G9	33.6862						G9	31.8388
Blank	G10	Undetermined						G10	Undetermined
Blank	G11	Undetermined						G11	Undetermined

## Sheet: Bifidobacteria curve
Ct	Cell number										Ct	Cell number
34.2105	0										31.9272	0
32.9866	1										30.504	1
30.4342	2										27.9536	2
27.0316	3										24.4093	3
24.1677	4										20.8874	4
20.2935	5										17.5861	5
16.8558	6										14.1174	6
Ct	Cell number
32.9866	1										Ct	Cell number
30.4342	2										30.504	1
27.0316	3										27.9536	2
24.1677	4										24.4093	3
20.2935	5										20.8874	4
16.8558	6										17.5861	5
											14.1174	6

## Sheet: Bacteriodetes
	Plate 1		average				Plate 2		average
M1	A1	21.7294	20.9969	5.03228		F4_DAM	A1	20.3488	20.222	5.30377
	A2	20.445					A2	20.8759
	A3	20.8165					A3	19.4413
M2	A4	20.3904	20.6119	5.12987		F5_DAM	A4	20.3664	20.6093	5.20741
	A5	20.8719					A5	20.7207
	A6	20.5736					A6	20.7408
M3	A7	23.3286	23.4952	4.39896		F5_7	A7	36.8098	36.5472	1.24207
	A8	23.7639					A8	36.9294
	A9	23.3932					A9	35.9023
M4	A10	19.2913	19.4102	5.43452		F5_14	A10	30.0999	28.2333	3.31057
	A11	19.2591					A11	30.2527
	A12	19.6801					A12	24.3471
RF1_14	B1	20.0974	20.2228	5.22851		F5_21_1	B1	21.4517	21.3236	5.02968
	B2	20.1827					B2	21.1254
	B3	20.3885					B3	21.3938
RF2_14	B4	20.0641	20.4446	5.17229		F5_21_2	B4	21.3827	22.2671	4.79495
	B5	20.4505					B5	22.2932
	B6	20.8193					B6	23.1253
RF3_14	B7	21.7851	21.2764	4.96144		F1_DAM	B7	21.6513	21.316	5.03157
	B8	21.6105					B8	21.4499
	B9	20.4335					B9	20.8469
RF7_20	B10	20.0468	20.2178	5.22978		F2_DAM	B10	21.7329	22.0164	4.85731
	B11	20.2734					B11	21.9052
	B12	20.3333					B12	22.4112
F1_7	C1	35.2733	35.4258	1.37456		F3_DAM	C1	21.5097	22.0404	4.85134
	C2	35.7736					C2	22.4576
	C3	35.2304					C3	22.154
F1_14	C4	21.8915	22.6347	4.61709		F2_7	C4	36.1916	36.4256	1.27231
	C5	23.0465					C5	36.5078
	C6	22.9662					C6	36.5775
F1_21_1	C7	23.556	23.1374	4.48967		F2_14	C7	21.9344	22.4409	4.75171
	C8	23.5428					C8	22.8142
	C9	22.3133					C9	22.5741
F1_21_2	C10	20.6513	20.7824	5.08666		F2_21_1	C10	20.528	20.2326	5.30113
	C11	20.9066					C11	19.8293
	C12	20.7893					C12	20.3405
F1_21_3	D1	22.6323	22.7592	4.58553		F2_21_2	D1	19.9875	21.2134	5.0571
	D2	22.8546					D2	21.6753
	D3	22.7908					D3	21.9775
F1_21_4	D4	28.387	28.3995	3.15572		F2_21_3	D4	22.178	22.0573	4.84715
	D5	28.1142					D5	22.0238
	D6	28.6974					D6	21.9701
F4_7	D7	38.2952	38.7003	0.544467		F2_21_4	D7	24.1319	23.7514	4.42565
	D8	38.6805					D8	23.7915
	D9	39.1253					D9	23.3309
F4_14	D10	35.0762	35.166	1.44043		RF9_20	D10	20.9005	20.4955	5.23572
	D11	35.0088					D11	20.1651
	D12	35.4128					D12	20.4209
F4_21_1	E1	21.4457	21.732	4.84594		RF10_20	E1	21.4732	21.6975	4.93665
	E2	21.7423					E2	21.6977
	E3	22.008					E3	21.9217
F4_21_2	E4	21.2024	21.621	4.87407		RF3_14	E4	22.4645	22.5902	4.71456
	E5	21.8181					E5	22.4041
	E6	21.8427					E6	22.902
F4_21_3	E7	21.1452	21.434	4.92147		R_M1_DAM	E7	22.1918	22.6784	4.69261
	E8	21.2867					E8	22.7222
	E9	21.8701					E9	23.1212
F4_21_4	E10	20.9609	20.7314	5.0996		R_M2_DAM	E10	22.1943	22.2337	4.80326
	E11	20.7809					E11	22.2412
	E12	20.4523					E12	22.2656

## Sheet: Bacteroidetes standard curve
Plate 1
F1	8.02225	8.15987		Ct	Cell number
F2	8.2975			8.15987	8
F3				13.5646	7
F4	13.9077	13.5646		17.7238	6
F5	13.6166			21.7057	5
F6	13.1695			25.3194	4
F7	17.5709	17.7238		29.3402	3
F8	17.8909			32.8876	2
F9	17.7096			36.2127	1
F10	21.6743	21.7057		40.6759	0
F11	21.9216
F12	21.521
G1	25.208	25.3194
G2	25.3615
G3	25.3889
G4	29.1499	29.3402
G5	29.3642
G6	29.5064
G7	32.6892	32.8876
G8	33.0766
G9	32.897
G10	36.4471	36.2127
G11	36.1652
G12	36.0259
H1	40.7517	40.6759
H2
H3	40.6001
Plate 2
F1	8.35451	8.62494		Ct	Cell number
F2	8.89537			8.62494	8
F3				13.7084	7
F4	13.5228	13.7084		17.8938	6
F5	13.8693			21.8411	5
F6	13.7331			25.724	4
F7	17.67	17.8938		29.3494	3
F8	18.1181			33.1705	2
F9	17.8933			36.9903	1
F10	21.7651	21.8411		41.8259	0
F11	21.9579
F12	21.8003
G1	25.3369	25.724
G2	25.9336
G3	25.9013
G4	29.4637	29.3494
G5	29.3663
G6	29.2182
G7	32.8183	33.1705
G8	33.3151
G9	33.3781
G10	36.7475	36.9903
G11	36.9851
G12	37.2384
H1	41.5368	41.8259
H2	42.115
H3

## Sheet: Bacteriodes
	Plate 1						Plate 2
M1	A1	18.5723	18.5788	5.66695		F4_DAM	A1	17.4147	17.8441	5.8963
	A2	18.5504					A2	17.4184
	A3	18.6138					A3	18.6993
M2	A4	18.095	18.1348	5.79816		F5_DAM	A4	18.5859	18.7109	5.6433
	A5	18.0872					A5	18.8005
	A6	18.2223					A6	18.7461
M3	A7	21.1416	21.1492	4.9074		F5_7	A7	32.5677	32.739	1.54848
	A8	21.126					A8	32.7703
	A9	21.1801					A9	32.879
M4	A10	17.8734	17.7926	5.89929		F5_14	A10	26.9471	27.0337	3.21386
	A11	17.6324					A11	27.0645
	A12	17.872					A12	27.0895
RF1_14	B1	17.5988	17.6325	5.94659		F5_21_1	B1	19.0781	18.9683	5.56814
	B2	17.6363					B2	18.5634
	B3	17.6625					B3	19.2635
RF2_14	B4	17.7665	17.7223	5.92006		F5_21_2	B4	18.6409	18.8745	5.59552
	B5	17.6891					B5	18.8421
	B6	17.7114					B6	19.1407
RF3_14	B7	17.8996	18.0292	5.82936		F1_DAM	B7	18.5582	19.0204	5.55294
	B8	18.0899					B8	18.8892
	B9	18.0982					B9	19.6139
RF7_20	B10	17.8965	17.767	5.90684		F2_DAM	B10	18.7107	18.5601	5.68731
	B11	17.5514					B11	18.4634
	B12	17.8532					B12	18.5061
F1_7	C1	31.4304	31.2808	1.91353		F3_DAM	C1	18.6132	18.9548	5.5721
	C2	31.2654					C2	18.8073
	C3	31.1465					C3	19.4439
F1_14	C4	19.9816	19.9738	5.25474		F2_7	C4	32.2213	32.1438	1.72223
	C5	19.9552					C5	32.206
	C6	19.9847					C6	32.004
F1_21_1	C7	20.9532	20.8811	4.98664		F2_14	C7	19.9062	19.9771	5.27369
	C8	20.7958					C8	19.9921
	C9	20.8942					C9	20.0328
F1_21_2	C10	19.3643	18.9586	5.55472		F2_21_1	C10	18.4039	18.6323	5.66624
	C11	18.7325					C11	18.8526
	C12	18.7791					C12	18.6403
F1_21_3	D1	18.6101	18.5574	5.67328		F2_21_2	D1	18.7087	18.6828	5.65149
	D2	18.4994					D2	18.7493
	D3	18.5627					D3	18.5904
F1_21_4	D4	24.9528	24.9153	3.79454		F2_21_3	D4	18.6113	18.6328	5.6661
	D5	24.8695					D5	18.2445
	D6	24.9235					D6	19.0425
F4_7	D7	33.9111	33.7677	1.17864		F2_21_4	D7	20.1846	20.2136	5.20464
	D8	33.9543					D8	20.2909
	D9	33.4378					D9	20.1654
F4_14	D10	31.6221	31.6715	1.79807		RF9_20	D10	18.0088	17.9424	5.8676
	D11	31.5152					D11	17.9869
	D12	31.8771					D12	17.8316
F4_21_1	E1	19.2112	19.223	5.4766		RF10_20	E1	18.2634	18.0773	5.82822
	E2	19.2665					E2	17.9636
	E3	19.1914					E3	18.005
F4_21_2	E4	18.8405	18.7411	5.61902		RF3_14	E4	18.1243	18.1123	5.81803
	E5	18.6383					E5	18.1105
	E6	18.7445					E6	18.102
F4_21_3	E7	18.4917	18.5111	5.68696		R_M1_DAM	E7	18.4361	18.5316	5.69562
	E8	18.5993					E8	18.4969
	E9	18.4424					E9	18.6619
F4_21_4	E10	18.6824	18.5761	5.66776		R_M2_DAM	E10	18.2692	18.2844	5.76778
	E11	18.4986					E11	17.959
	E12	18.5474					E12	18.6251

## Sheet: Bacteriodes standard curve
Plate 1
F1	10.1967	10.2035		Ct	Cell number
F2	10.2301			10.2035	8
F3	10.1837			14.0564	7
F4	14.1304	14.0564		17.5254	6
F5	14.1			21.146	5
F6	13.9388			24.399	4
F7	17.5604	17.5254		27.855	3
F8	17.5502			31.3498	2
F9	17.4657			34.459	1
F10	21.2458	21.146		36.9883	0
F11	21.1083
F12	21.084
G1	24.5385	24.399
G2	24.3907
G3	24.2677
G4	27.9703	27.855
G5	27.8235
G6	27.7712
G7	31.7181	31.3498
G8	31.1815
G9	31.1497
G10	34.6029	34.459
G11	34.4524
G12	34.3218
H1	36.7814	36.9883
H2	36.514
H3	37.6696
Plate 2				Ct	Cell number
F1	10.9351	10.8753		10.8753	8
F2	10.9262			13.9481	7
F3	10.7645			17.5295	6
F4	14.0168	13.9481		20.8844	5
F5	13.8636			24.1759	4
F6	13.964			27.684	3
F7	17.5358	17.5295		31.0379	2
F8	17.5474			34.718	1
F9	17.5054			38.2221	0
F10	20.9829	20.8844
F11	20.8106
F12	20.8598
G1	24.2823	24.1759
G2	23.9961
G3	24.2492
G4	27.7848	27.684
G5	27.6814
G6	27.5859
G7	31.1522	31.0379
G8	30.9508
G9	31.0109
G10	34.7607	34.718
G11	34.7275
G12	34.666
H1	37.1589	38.2221
H2	38.5511
H3	38.9564
